# Supplementary material for: Premature feather loss among common tern chicks in Ontario: the return of an enigmatic developmental anomaly
Source: PeerJ. 2016 May 18;4:e1959. doi: 10.7717/peerj.1959 (PMC4878365; doi:10.7717/peerj.1959)
Supplement: Data S1 — Contains the following:Summaries of weather data downloaded from Environment Canada (see paper and detailed links for more details about each metric); data for measurements of mass and wing for PFL chicks and mass for normally developing chicks at Gull Island in 2014; daily wing (maximum wing chord) growth rates for PFL chicks and matched controls; daily tail (maximum length of longest outer tail feather) growth rates for PFL chicks and matched controls ;Measurements of mass (g) of chicks different ages (days) through development used in construction of composite growth curves from 8 PFL chicks and 159 control chicks at Gull Island in 2014; notes taken on the condition of chicks and the progression of PFL for the eight PFL chicks. [file peerj-04-1959-s001.xlsx]

## Sheet: Readme
Description of data sheets associated with Arnold et al. "Contemporary premature feather loss (PFL) among common tern chicks in Lake Ontario: the return of an enigmatic developmental anomaly"
Sheet	Description
Readme	Description of sheets
weather data	Summaries of weather data downloaded from Environment Canada (see paper and detailed links for more details about each metric)
last encounter data	Data for measurements of mass and wing for PFL chicks and mass for normally developing chicks at Gull Island in 2014
wing growth	Daily wing (maximum wing chord) growth rates for PFL chicks and matched controls
tail growth	Daily tail (maximum length of longest outer tail feather) growth rates for PFL chicks and matched controls
mass growth	Measurements of mass (g) of chicks different ages (days) through development used in construction of composite growth curves from 8 PFL chicks and 159 control chicks at Gull Island in 2014
notes on PFL	Notes taken on the condition of chicks and the progression of PFL for the eight PFL chicks

## Sheet: weather data
Date	Temp (°C)	Min night temp	Max day temp	Dew Point Temp (°C)	Rel Hum (%)	Wind Dir (10s deg)	Wind Spd (km/h)	Visibility (km)	Stn Press (kPa)	Hmdx	Weather	Mist	xWater Ajax	minWater Ajax	maxWater Ajax
2014-05-01	11.72	6.7	13.7	6.76	73	23.1	27	18.88	99.595		Rain	10	9.32083	4.6	14.6
2014-05-02	10.45	7.3	11.4	5.91	73.5	22.7	23.6	24.1	99.592		Mostly Cloudy	0	10.8208	8.4	13
2014-05-03	10.35	5	12.1	7.77	84.3	19.7778	12.3	14.33	99.484		Mostly Cloudy	0	11.2042	9.8	13.5
2014-05-04	10.3	3.2	11.6	4.47	67.2	29.2	27	24.1	99.674		Mostly Cloudy	0	10.1708	6.2	13.9
2014-05-05	12.35	5.8	15.6	1.82	50.2	24.5	16.2	24.1	100.358		Clear	0	9.65	5.6	14.7
2014-05-06	12.19	1.3	13.9	1.86	49.5	23.5	17	24.1	100.691		Mainly Clear	0	11.2292	8	13.9
2014-05-07	13.54	6.8	14.9	-1.3	36	9.7	10.4	24.1	101.234		Mostly Cloudy	0	7.7875	5.5	10.7
2014-05-08	19.88	11.8	20.9	1.41	29.2	9.6	13.1	24.1	100.782		Mostly Cloudy	0	8.25417	6.2	11.7
2014-05-09	21.92	13.1	24.5	15.07	65.7	19.9	8.8	22.18	100.021	27.4286	Mostly Cloudy	0	10.8875	7.3	20.6
2014-05-10	17.36	8.5	19.1	7.4	53.3	24.2	29.4	24.1	99.848		Cloudy	0	18.9542	15.9	20.6
2014-05-11	17.73	7.9	20.7	3.13	39.1	22.3	22.7	24.1	100.67		Clear	0	16.925	11.2	23.1
2014-05-12	22.44	10.9	24.7	7.42	38.3	17.8889	7.6	24.1	100.702	25	Mostly Cloudy	0	13.3304	9.6	20.5
2014-05-13	20.66	13.6	23.6	13.4	63.4	8.1	12.2	24.1	100.666	26.8333	Mostly Cloudy	0	9.725	8.4	11.3
2014-05-14	20.3	16.9	22.9	17.44	83.9	18.7778	7.9	11.43	100.784	28	Fog	3	14.9792	11.2	18
2014-05-15	21.82	10.3	24.4	15.67	68.8	16.6	18.4	20.1	100.074	27.625	Mostly Cloudy	0	11.4042	8	18.3
2014-05-16	10.85	2.9	12.2	8.37	84.8	27.1	13.9	21.22	100.176		Cloudy	0	9.87917	6.7	14.1
2014-05-17	10.8	1.6	11.9	3.85	62.4	23	22.3	24.1	100.742		Mainly Clear	0	6.4	4.7	10.8
2014-05-18	12.47	3.8	13.7	3.67	55.4	19.6	14.6	24.1	101.268		Mainly Clear	0	6.0875	4.5	7.9
2014-05-19	15.42	6.4	18	8.21	62.6	20.5	15.8	20.74	101.052		Mostly Cloudy	0	6.84167	4.6	10.4
2014-05-20	17.61	9	19.2	8.24	54.3	21.6	10.8	24.1	100.766		Cloudy	0	9.7625	6.2	12.3
2014-05-21	20.34	11.4	21.9	12.98	63	17.5	11.7	24.1	100.066	25	Mainly Clear	0	7.67917	5.8	12.3
2014-05-22	18.87	11	20.9	14.32	75.1	25.5556	11.5	17.22	99.867	25	Mostly Cloudy	0	10.5833	6.5	15.4
2014-05-23	14.43	10.4	16.7	12.91	90.9	24.3	9.5	14.96	100.399		Mostly Cloudy	0	10.225	6.3	14.1
2014-05-24	17.74	12.4	20.2	11.98	69.1	19.9	14.6	24.1	100.758		Mainly Clear	0	10.2	6.4	17.6
2014-05-25	21.89	13.3	23.7	9.38	45.4	22	20.3	24.1	100.676		Mostly Cloudy	0	10.3375	7.1	17.4
2014-05-26	24.49	15.3	27.6	12.21	47.5	22.6	21.3	24.1	100.163	27.625	Mainly Clear	0	10.6958	8.1	15.9
2014-05-27	24.33	11.7	26.5	17.94	67.8	22.1	19.3	20.74	99.729	30.5	Mostly Cloudy	0	10.9667	8.8	13.5
2014-05-28	15.8	12.8	16.8	10.15	68.9	4.6	19.1	24.1	100.847		Cloudy	0	11.5375	8	17
2014-05-29	17.72	9.7	19.5	11.73	68.1	14.6	9.6	24.1	101.023		Cloudy	0	9.94167	8.3	11.9
2014-05-30	22.54	9.7	24.2	10.26	46.2	11.6	14.9	24.1	100.92	25.5	Mainly Clear	0	10.9417	7.6	13.4
2014-05-31	19.44	6.8	22.5	6.99	44.7	17.5	13.7	24.1	101.454		Clear	0	12.8458	8.8	15.2
2014-06-01	22.85	13.6	24.8	9.64	43.7	18.9	9.2	24.1	101.161	25.25	Mainly Clear	0	10.4167	9.1	13.4
2014-06-02	23.64	17	25	17	66.4	21.4	14	24.1	100.39	29.1	Mainly Clear	0	10.6417	8.3	14.7
2014-06-03	21.07	11.8	24.4	18.8	87.5	22.3	16.8	12.31	99.725	29.3333	Mainly Clear	3	12.9042	10.8	19.2
2014-06-04	19.88	13.9	21	9.49	51.3	25.9	22.8	24.1	99.769		Mostly Cloudy	0	13.2333	10.2	17.1
2014-06-05	15.61	10.1	16.5	10.46	71.5	26.3	13	24.1	99.842		Mostly Cloudy	0	13.475	11	15.5
2014-06-06	18.16	10.7	19.5	11.61	65.4	21.8	16.5	24.1	100.326		Mainly Clear	0	12.6708	10.9	15.8
2014-06-07	22.34	8.6	22.9	10.66	48	21.1	16.1	24.1	100.515	25.3333	Clear	0	13.5458	10.6	17.3
2014-06-08	22.67	17.4	24.8	13.29	56.6	11.1111	8.5	22.34	100.123	26.1111	Mostly Cloudy	0	12.9292	11.4	15.4
2014-06-09	24.62	15.4	26.9	14.65	54.4	6.22222	13.5	24.1	100.353	28.4	Mostly Cloudy	0	14.9458	12.6	16.3
2014-06-10	24.54	18.5	25.4	15.93	59.3	12	10.9	24.1	100.456	29.1	Mostly Cloudy	0	15.5417	12.7	17.7
2014-06-11	18.4	16.8	20.4	17.7	95.8	7.5	11.2	12.8	100.217	27	Cloudy	0	14.1167	11.7	17.8
2014-06-12	19.65	17.2	20.8	18.24	91.7	16.8	10.8	14	99.949	26.6	Cloudy	0	11.4417	10.3	13.2
2014-06-13	21.51	10.4	22.3	16.62	74.6	25.6	16	20.1	99.617	27.75	Mostly Cloudy	0	13.1583	10.3	17.3
2014-06-14	17.62	12.2	20.5	12.01	70.2	28.6	17.8	24.1	100.579		Mostly Cloudy	0	12.7	11.3	15.8
2014-06-15	17.74	8.7	19.8	10.77	63.7	22.3	10.8	24.1	101.071		Mostly Cloudy	0	12.7625	11.5	14.3
2014-06-16	19.98	13.1	22.3	17.14	83.9	13.4444	8.1	19.94	100.626	27.75	Mostly Cloudy	0	12.3792	10.2	13.3
2014-06-17	23.32	19.1	25	19.17	77.8	18.7	12.5	16.74	100.038	30.3	Mostly Cloudy	2	13.2792	10.1	18.1
2014-06-18	22.52	15.7	25.1	17.84	75.4	23.9	12.7	24.1	100.463	28.4	Mostly Cloudy	0	16.0083	13.8	19.5
2014-06-19	22.87	10.8	25.1	6.81	36.9	15.7	11.1	24.1	100.898		Clear	0	15.6667	13.8	17.7
2014-06-20	20.27	11.4	22.3	7.93	45.5	21.5	10.9	24.1	100.714		Mostly Cloudy	0	15.1	14	18
2014-06-21	20.97	9.4	21.8	9.65	48.5	22.5	15.6	24.1	100.379		Mainly Clear	0	15.5375	13.7	18.5
2014-06-22	22.42	10.4	23.1	11.46	49.9	20.8	13.5	24.1	100.507	25	Mainly Clear	0	16.425	15	17.9
2014-06-23	24.78	19.7	25.3	16.26	59.4	12.9	7	24.1	100.51	29.7	Cloudy	0	16.1417	15.4	16.9
2014-06-24	24.15	19.8	25.9	20.29	79.2	21.5	11.6	19.78	100.083	31.9	Cloudy	0	17.0167	15	20.8
2014-06-25	21.87	18.3	22.5	18.74	82.7	9.5	14.4	24.1	100.229	28.4	Cloudy	0	18.6083	17	21
2014-06-26	22.61	13.9	24.8	17.25	72.4	17.375	7.5	23.3	100.499	28.875	Mainly Clear	0	19.1417	18.2	20.5
2014-06-27	25.76	12.8	26.6	15.64	54	20.1111	10.2	24.1	101.027	30.3	Mainly Clear	0	19.2417	17.4	21.8
2014-06-28	27.53	21.8	29	19.08	60	15	7.3	24.1	101.128	34.3	Mostly Cloudy	0	19.2042	18	20.4
2014-06-29	27.12	20.8	28.8	21.17	70.3	17.5	9.6	20.74	100.625	35.7	Mainly Clear	0	19.1708	18.2	20.2
2014-06-30	26.48	20.9	27.4	22.42	78.5	19.7	12.3	19.78	100.134	36.1	Mostly Cloudy	0	20.3375	18.9	22.5
2014-07-01	28.41	21.3	29.6	20.84	63.9	22.4	27.1	19.62	99.38	36.6	Mainly Clear	0	21.9	20.5	23.8
2014-07-02	25.57	17.4	27.3	19.71	70.7	22.3	17.4	24.1	99.883	32.9	Mainly Clear	0	21.4542	20.5	23.1
2014-07-03	20.91	13.2	22.9	17.4	80.3	18.9	8.6	22.5	100.365	27	Mostly Cloudy	0	18.6042	16.6	21.1
2014-07-04	20.94	13.4	23.3	10.87	54	33.3	13	23.3	100.969		Mainly Clear	0	16.6625	13.7	20.6
2014-07-05	25.12	15.6	26.8	11.02	41.6	26.9	24.3	24.1	100.907	26.8	Clear	0	17.1292	15.5	19.1
2014-07-06	23.89	18.3	25.1	15.55	59.9	22.4	23	24.1	100.133	28.1	Mainly Clear	0	16.8292	15	19.1
2014-07-07	22.27	18.8	25	19.83	86.5	23.1	20	14.97	99.226	30.375	Cloudy	0	15.6667	13.5	18.5
2014-07-08	22.2	13.9	23.8	20.21	88.6	21.4444	12	12.88	98.983	30.4444	Fog	0	13.0208	10.1	15.6
2014-07-09	19.97	11.1	20.8	13.2	65.1	23.6	18.5	24.1	100.045		Mainly Clear	0	12.2583	8.6	14.8
2014-07-10	20	10.9	21.6	11.94	59.8	21.3	12.1	24.1	101.133		Clear	0	13.8458	10.5	18
2014-07-11	22.22	11.7	23.4	12.4	53.9	21.2222	11.6	24.1	101.285	25.4286	Mainly Clear	0	14.5417	12.5	16.3
2014-07-12	24.52	19.1	25.8	16.71	61.9	20.8	11.2	24.1	100.849	29.7	Mainly Clear	0	16.7	14.7	20.7
2014-07-13	23.9	16.6	26.7	19.8	78.7	22.2	20.3	14.81	99.66	31.3	Cloudy	0	17.7875	14.4	21.3
2014-07-14	21.06	15.8	22.6	12.7	58.9	9.25	4.4	24.1	100.084	25.3333	Cloudy	0	16.4708	14.1	22.3
2014-07-15	22.7	13.9	24.6	17.79	74.3	19.2	14.3	23.14	99.49	29.2222	Mainly Clear	0	15.7292	14.3	18.3
2014-07-16	19.76	10.3	21.2	13.76	68.5	21.8	19.7	24.1	100.029	25	Mainly Clear	0	14.7667	13.3	16.3
2014-07-17	20.89	11.1	22.1	12.43	59	21.9	18.6	24.1	100.626		Mainly Clear	0	14.85	13.1	17.3
2014-07-18	22.11	11.5	23	13	56.5	20	14	24.1	101.292	25.5	Clear	0	15.9522	13.6	18.6
2014-07-19	23.61	17.5	26	15.78	62.5	16	8.7	23.62	101.123	28	Mostly Cloudy	1	16.0292	15	16.9
2014-07-20	23.31	15.5	24.4	17.47	69.7	18.6	9.2	22.66	100.877	28.8	Mostly Cloudy	0	17.8167	16.6	18.9
2014-07-21	25.11	16	26	18.83	68.3	21.5	12.9	21.22	100.931	31.8	Mainly Clear	0	18.5042	16.3	21.9
2014-07-22	26.27	20.9	27.3	19.03	64.7	21.4	13	15.94	100.615	32.9	Mainly Clear	0	20.175	18.1	22.8
2014-07-23	23.6	12	26.3	16.3	63.9	31.6	18.2	23.14	100.086	29.5	Mostly Cloudy	0	20.8583	19.9	22.8
2014-07-24	21.25	12.4	23	11.47	54.3	23.3	13.7	24.1	100.549	25	Mainly Clear	0	17.5625	15	19.8
2014-07-25	22.81	16.7	24.4	12.1	51.3	21.9	22.3	24.1	100.461	25.5	Mainly Clear	0	18.3	16.4	20.6
2014-07-26	23.44	17.6	24.9	15.12	59.8	21.4	14.7	24.1	100.071	27.5	Mostly Cloudy	0	19.1917	17.9	20.7
2014-07-27	24.31	15.3	25.7	18.04	68.4	24.4	15.9	24.1	99.386	30.4	Mostly Cloudy	2	20.0833	17.7	21.9
2014-07-28	17.37	12.2	20.4	13.57	79.7	31.7	19.8	19.13	99.598		Rain	0	17.7792	15.6	19.8
2014-07-29	19.62	15.7	20.6	12.26	62.5	24.4	17.8	24.1	100.254		Mainly Clear	0	16.9167	15.6	18.6
2014-07-30	19.68	14	20.9	15.63	77.6	20.8	17.7	22.66	100.365	25.3333	Mostly Cloudy	0	17.1917	15.8	18.5
2014-07-31	20.99		21.6	14.63	67.2	20.8	17.9	23.14	100.581	25.1429	Mostly Cloudy	5	17.5636	15.7	20.1

## Sheet: last encounter data
Mass at last encounter for chicks not exhibiting PFL			Mass and wing at last encounter for chicks exhibiting PFL but surviving
Idcode	Mass (g) last seen		Idcode	Wing length (mm) last seen	mass (g) last seen	notes
2014-1	115		PFL-1	131	122.5
2014-2	115		PFL-2	NA	NA	died
2014-3	115		PFL-3	NA	120
2014-4	112.5		PFL-4	161	100
2014-5	107.5		PFL-5	132	122.5
2014-6	117.5		PFL-6	114	120
2014-7	122.5		PFL-7	90.5	120
2014-8	125		PFL-8	121	130
2014-9	115
2014-10	120
2014-11	135
2014-12	132.5
2014-13	112.5
2014-14	115
2014-15	117.5
2014-16	120
2014-17	105
2014-18	127.5
2014-19	120
2014-20	117.5
2014-21	125
2014-22	115
2014-23	125
2014-24	127.5
2014-25	127.5
2014-26	120
2014-27	117.5
2014-28	105
2014-29	100

## Sheet: wing growth
id	control/exp	hatch date (Julian date)	age (d)	growth rate (mm/d)
2014-28	C	170	27	2.25
2014-26	C	173	24	4
2014-27	C	173	24	5.89423
PFL-4	E	163	33	6.31282
PFL-5	E	170	26	5.35714
PFL-6	E	171	25	5.71429
PFL-7	E	172	24	2.5
PFL-8	E	175	21	4.95385
PFL-1	E	176	20	6.61795

## Sheet: tail growth
id	control/exp	hatch date (Julian date)	age (d)	growth rate (mm/d)
2014-28	C	170	26	1.75
2014-26	C	173	24	3.25
2014-27	C	173	24	3.47115
PFL-4	E	163	33	1.44615
PFL-5	E	170	26	3.5
PFL-6	E	171	25	3.71429
PFL-7	E	172	24	5
PFL-8	E	175	21	5.85641
PFL-1	E	176	20	3.98205

## Sheet: mass growth
age (days)	mass (g)	PFL (0 = normal, 1 = PFL)
0	14	1
0	16.25	1
0	17.25	1
1	21	1
1	17.75	1
1	18.75	1
1	14.5	1
1	18.5	1
2	20.5	1
2	23.75	1
2	20	1
2	19.75	1
2	20.25	1
2	22.75	1
2	32.5	1
3	29.5	1
3	24.75	1
3	23.5	1
3	34.5	1
3	26.75	1
4	30.25	1
4	35	1
4	32.25	1
4	22.25	1
5	62	1
5	40	1
5	22.5	1
5	41	1
5	46.25	1
6	40.5	1
6	56	1
6	46.5	1
7	62	1
7	38.5	1
7	71	1
7	55	1
8	57	1
8	70.5	1
8	39	1
8	51	1
9	68	1
9	73	1
9	82	1
9	60	1
10	64	1
10	63	1
10	62.5	1
10	51	1
10	57	1
11	54	1
11	86	1
11	65	1
11	102.5	1
11	58	1
11	58.5	1
12	67	1
12	84	1
13	67	1
13	75	1
13	105	1
14	73	1
14	84.5	1
15	100	1
15	76	1
15	58	1
15	87.5	1
15	58	1
15	73	1
15	91	1
15	97.5	1
16	81	1
16	100	1
16	79	1
16	95	1
17	111	1
17	107.5	1
17	81	1
17	110	1
17	74.5	1
18	102.5	1
18	95	1
18	82	1
18	81	1
18	77	1
19	95	1
19	80	1
19	92	1
19	102.5	1
19	105	1
19	90	1
20	92.5	1
20	115	1
20	90	1
20	95	1
20	120	1
20	117.5	1
21	100	1
21	105	1
21	127.5	1
21	120	1
21	120	1
21	120.5	1
21	100	1
22	107.5	1
22	107.5	1
22	120	1
23	100	1
23	122.5	1
23	112.5	1
23	110	1
24	107	1
24	122.5	1
24	117.5	1
24	125	1
25	112.5	1
25	127.5	1
25	120	1
26	140	1
26	120	1
26	83.5	1
27	122.5	1
27	97.5	1
28	120	1
28	110	1
29	122.5	1
29	117.5	1
29	122.5	1
30	130	1
30	107.5	1
32	117.5	1
33	117.5	1
34	112.5	1
36	102.5	1
42	100	1
0	13.5	0
0	14.5	0
0	15.75	0
0	15	0
0	15	0
0	15.25	0
0	16.5	0
0	15	0
0	14.5	0
0	16.25	0
0	15.75	0
0	14.75	0
0	17.5	0
0	15	0
0	15.5	0
0	15	0
0	14.75	0
0	14.25	0
0	13.5	0
0	15.5	0
0	15.25	0
0	14.5	0
0	14.75	0
0	13.5	0
0	15.75	0
0	15.5	0
0	13.25	0
0	18	0
0	15.5	0
0	14	0
0	14.25	0
0	18.5	0
0	16.5	0
0	13.5	0
0	13	0
0	14.5	0
0	15.25	0
0	14.25	0
0	14.5	0
0	17.75	0
0	12.25	0
0	17.25	0
0	15.5	0
0	17.75	0
0	17	0
0	14.25	0
0	8.5	0
0	15.75	0
0	16	0
0	15.25	0
0	14.5	0
0	15.25	0
0	15	0
0	17.25	0
0	13.5	0
0	16.25	0
0	14.5	0
0	15.25	0
0	14	0
0	16.75	0
0	14.75	0
0	15.5	0
0	20	0
0	14.75	0
0	14.25	0
0	16.75	0
0	13.75	0
0	13.75	0
0	14.75	0
0	19.75	0
0	19	0
0	16.25	0
0	15.75	0
0	15.5	0
0	16.25	0
0	14.25	0
0	14.75	0
0	14.75	0
0	16.75	0
0	15.25	0
0	17.5	0
0	15.75	0
0	14.5	0
0	19	0
0	16	0
0	15.5	0
0	15	0
0	15.75	0
0	15.5	0
0	17.5	0
0	17.25	0
0	14	0
0	15	0
0	14.25	0
0	15.75	0
0	14.75	0
0	15	0
0	15.75	0
0	14.25	0
0	14.5	0
0	17.5	0
0	16.75	0
0	14.25	0
0	16.5	0
0	14	0
0	14.25	0
0	15.75	0
0	16.75	0
0	16.75	0
0	15	0
0	13.25	0
0	14.75	0
1	16	0
1	14.25	0
1	16.25	0
1	19.25	0
1	16.5	0
1	14.75	0
1	19.75	0
1	14.75	0
1	14.5	0
1	17.75	0
1	19.25	0
1	15.75	0
1	18.75	0
1	18	0
1	21.75	0
1	24.5	0
1	16.5	0
1	21.75	0
1	17.5	0
1	16.25	0
1	19	0
1	18.25	0
1	19	0
1	21.75	0
1	20.75	0
1	17.75	0
1	18.5	0
1	21	0
1	15.25	0
1	15.75	0
1	17.25	0
1	17	0
1	19.75	0
1	13	0
1	19.25	0
1	19.75	0
1	21.25	0
1	13.5	0
1	17.75	0
1	18.25	0
1	19.25	0
1	17.25	0
1	16.5	0
1	17.75	0
1	16	0
1	14	0
1	20.25	0
1	17	0
1	14.25	0
1	16.75	0
1	20.25	0
1	15.25	0
1	21	0
1	25.25	0
1	21.5	0
1	13.5	0
1	20.75	0
1	22.75	0
1	12.75	0
1	20.25	0
1	16	0
1	19.5	0
1	23.5	0
1	16.5	0
1	13	0
1	20	0
1	15.75	0
1	16.75	0
1	19.75	0
1	17	0
1	18.5	0
1	13.75	0
1	14	0
1	16.5	0
1	15.5	0
1	24.75	0
1	21.25	0
1	18	0
1	22	0
1	16.5	0
1	16.25	0
1	18	0
1	12	0
1	21.75	0
1	20.5	0
1	15	0
1	17.75	0
1	19.25	0
1	26.25	0
1	17.25	0
1	24.25	0
2	21.5	0
2	26.5	0
2	18	0
2	23.25	0
2	32	0
2	24.75	0
2	23.25	0
2	22.5	0
2	23.75	0
2	19	0
2	25.25	0
2	15.75	0
2	21.5	0
2	26.25	0
2	28.25	0
2	19	0
2	20.5	0
2	15.5	0
2	26.75	0
2	20	0
2	21.5	0
2	22.5	0
2	13	0
2	14.75	0
2	20	0
2	17.5	0
2	16.75	0
2	25	0
2	14.25	0
2	25.75	0
2	34	0
2	18.25	0
2	15.75	0
2	36.5	0
2	17.5	0
2	22.25	0
2	28	0
2	30.25	0
2	31	0
2	28.5	0
2	19.25	0
2	27.25	0
2	20.5	0
2	21	0
2	24.25	0
2	32	0
2	25.5	0
2	20.5	0
2	23.5	0
2	22.5	0
2	23	0
2	21.5	0
2	28.25	0
2	23.5	0
2	18.25	0
2	22.5	0
2	24.5	0
2	17	0
2	20.25	0
2	26.75	0
2	27.25	0
2	27.5	0
2	21.25	0
2	21.5	0
2	21.25	0
2	29.75	0
2	11.5	0
2	25.25	0
2	19.5	0
2	23.75	0
2	21	0
2	22.75	0
2	27.5	0
2	23.75	0
2	22	0
2	18	0
2	23	0
2	30.25	0
2	21.25	0
2	20.25	0
2	23	0
3	23	0
3	25	0
3	22.25	0
3	25.5	0
3	29.5	0
3	33.5	0
3	22	0
3	41	0
3	36.5	0
3	13.5	0
3	35.5	0
3	22.75	0
3	39.5	0
3	30	0
3	41	0
3	32.5	0
3	30.5	0
3	29.25	0
3	31.5	0
3	27.75	0
3	26	0
3	23.5	0
3	27.25	0
3	29	0
3	34.5	0
3	23.25	0
3	29	0
3	31.5	0
3	39	0
3	29.5	0
3	27.5	0
3	29	0
3	22.5	0
3	20.75	0
3	20.25	0
3	25.25	0
3	23.75	0
3	38.5	0
3	31.5	0
3	14	0
3	29.5	0
3	22.5	0
3	32.5	0
3	25.5	0
3	33.5	0
3	23	0
3	23	0
3	21	0
3	32	0
3	31.5	0
3	31	0
3	21	0
3	15.25	0
3	31	0
3	25.5	0
3	13.25	0
3	40	0
3	34.5	0
3	27.5	0
3	18	0
3	34	0
3	30	0
4	19	0
4	21.5	0
4	29.25	0
4	30.5	0
4	42.5	0
4	33.25	0
4	37	0
4	39.5	0
4	46	0
4	34.5	0
4	36	0
4	42	0
4	30.75	0
4	40	0
4	34	0
4	28	0
4	29	0
4	42	0
4	26.75	0
4	41	0
4	41.5	0
4	31.25	0
4	30.5	0
4	58	0
4	37	0
4	38.5	0
4	33.75	0
4	25	0
4	30	0
4	33.5	0
4	33	0
4	35.5	0
4	34.5	0
4	37.5	0
4	52	0
4	41	0
4	39.5	0
4	37.5	0
4	41.5	0
4	40	0
4	42.5	0
4	41.5	0
4	32.75	0
4	40	0
4	36.75	0
4	38	0
4	35.5	0
4	29.5	0
4	36.5	0
4	27.5	0
4	35	0
4	46.5	0
4	41	0
4	36.5	0
5	53	0
5	38.75	0
5	47	0
5	37	0
5	24	0
5	34	0
5	28.25	0
5	46.5	0
5	26.5	0
5	34.5	0
5	42.25	0
5	29	0
5	46.5	0
5	44.5	0
5	45	0
5	40.5	0
5	60	0
5	39.25	0
5	39	0
5	45	0
5	19.25	0
5	41	0
5	44.5	0
5	44.5	0
5	40.5	0
5	54	0
5	17	0
5	34	0
5	34.5	0
5	35.5	0
5	34	0
5	42.5	0
5	36.5	0
5	63	0
5	43	0
5	58	0
5	47.5	0
5	37.5	0
5	27.5	0
5	38	0
5	49	0
5	43	0
5	42	0
5	39	0
5	32.5	0
5	30.5	0
5	48.5	0
6	45.5	0
6	56.5	0
6	53	0
6	48	0
6	56	0
6	57	0
6	30.5	0
6	29.5	0
6	27.75	0
6	26	0
6	53	0
6	34	0
6	31	0
6	20	0
6	63	0
6	53	0
6	20	0
6	20.25	0
6	73	0
6	35	0
6	38	0
6	63	0
6	56	0
6	42	0
6	61	0
6	63.5	0
6	47	0
6	45	0
6	55	0
6	36	0
6	52	0
6	50	0
6	63	0
7	27	0
7	42.5	0
7	72	0
7	63	0
7	35.25	0
7	31.5	0
7	75	0
7	60	0
7	66	0
7	43.5	0
7	33	0
7	60.5	0
7	35.5	0
7	91	0
7	41.5	0
7	59	0
7	71	0
7	56	0
7	52.5	0
7	64	0
7	59	0
7	61	0
7	24.5	0
7	87	0
7	65	0
7	72.5	0
7	67	0
7	55	0
7	33	0
7	25.75	0
7	54	0
7	69	0
7	63	0
7	74	0
7	57	0
7	46	0
7	73	0
7	66	0
8	31	0
8	28	0
8	68	0
8	79	0
8	25.5	0
8	36.5	0
8	67	0
8	63.5	0
8	43.5	0
8	55	0
8	29	0
8	40	0
8	70	0
8	82	0
8	44.5	0
8	30.5	0
8	26	0
8	53	0
8	46	0
8	38	0
8	70.5	0
8	76	0
8	23.5	0
8	20.75	0
8	94	0
8	65	0
8	65	0
9	89	0
9	34.5	0
9	84	0
9	59	0
9	52	0
9	51	0
9	54	0
9	22.5	0
9	27.5	0
9	73	0
9	88	0
9	90	0
9	51	0
9	40.75	0
9	65	0
9	21	0
9	56	0
9	59.5	0
9	80	0
9	54	0
9	25	0
9	56	0
9	61	0
10	87	0
10	45	0
10	113	0
10	102	0
10	102	0
10	50	0
10	69	0
10	31	0
10	54	0
10	72	0
10	85.5	0
10	46.5	0
10	43.5	0
10	71	0
10	65.5	0
10	93	0
10	67	0
10	45	0
10	85	0
10	88	0
10	77.5	0
11	100	0
11	59	0
11	41	0
11	34.5	0
11	89	0
11	43.5	0
11	105	0
11	92	0
11	63.5	0
11	94	0
11	107	0
11	65	0
11	80	0
11	78	0
11	35.5	0
11	93.5	0
11	37.5	0
11	60.5	0
11	82	0
11	95	0
11	103	0
11	53	0
11	95	0
11	105	0
12	89	0
12	115	0
12	102.5	0
12	115	0
12	102.5	0
12	117.5	0
12	56.5	0
12	99	0
12	77	0
12	31	0
12	50	0
12	99	0
12	107.5	0
12	62	0
13	81.5	0
13	104	0
13	95	0
13	122	0
13	40	0
13	98	0
13	52	0
13	101	0
13	105	0
13	120	0
13	57	0
13	107.5	0
13	73	0
13	115	0
13	107	0
13	94	0
14	107.5	0
14	129	0
14	105	0
14	67.5	0
14	97.5	0
14	130	0
14	77	0
14	92	0
14	110	0
14	130	0
15	97.5	0
15	95	0
15	104	0
15	81	0
15	112	0
15	111	0
15	81.5	0
15	127.5	0
15	135	0
15	118	0
15	130	0
15	130	0
16	112.5	0
16	130	0
16	118	0
16	102.5	0
16	127.5	0
16	93	0
16	125	0
16	80	0
16	97.5	0
16	102	0
16	127.5	0
16	110	0
16	130	0
17	132.5	0
17	135	0
17	137.5	0
17	127.5	0
17	114	0
17	120	0
17	122.5	0
17	121	0
17	127.5	0
17	132.5	0
17	142.5	0
17	116	0
17	120	0
18	112.5	0
18	135	0
18	100	0
18	115	0
18	117.5	0
18	112.5	0
18	137.5	0
18	130	0
18	125	0
18	126	0
18	132.5	0
18	125	0
19	148	0
19	125	0
19	125	0
19	115	0
19	117.5	0
19	127.5	0
19	120	0
19	87	0
19	127.5	0
19	125	0
19	145	0
19	127.5	0
19	120	0
19	110	0
19	84.5	0
19	120	0
20	112.5	0
20	102	0
20	105	0
20	140	0
20	140	0
20	125	0
20	115	0
20	115	0
20	115	0
20	135	0
20	127.5	0
20	125	0
20	120	0
20	120	0
20	117.5	0
20	145	0
20	117.5	0
20	115	0
20	121	0
20	127.5	0
20	135	0
20	112.5	0
20	130	0
20	130	0
21	132.5	0
21	122.5	0
21	115	0
21	135	0
21	130	0
21	125	0
21	140	0
21	122.5	0
21	135	0
21	120	0
21	115	0
21	132.5	0
21	110	0
21	140	0
21	125	0
21	100	0
21	130	0
21	135	0
21	115	0
22	132.5	0
22	130	0
22	140	0
22	120	0
22	100	0
22	115	0
22	122.5	0
22	127.5	0
22	140	0
22	125	0
22	125	0
22	97.5	0
22	115	0
22	105	0
22	130	0
22	120	0
22	115	0
22	132.5	0
22	135	0
22	112.5	0
22	132.5	0
22	115	0
22	132.5	0
23	130	0
23	127.5	0
23	145	0
23	120	0
23	137.5	0
23	102.5	0
23	120	0
23	112.5	0
23	122.5	0
23	132.5	0
23	110	0
23	127.5	0
23	110	0
23	122.5	0
23	140	0
23	125	0
23	122.5	0
23	135	0
23	132.5	0
23	125	0
23	120	0
23	122.5	0
23	120	0
23	125	0
24	137.5	0
24	112.5	0
24	107.5	0
24	125	0
24	120	0
24	142.5	0
24	127.5	0
24	127.5	0
24	132.5	0
24	115	0
24	132.5	0
24	122.5	0
24	137.5	0
24	125	0
24	112.5	0
24	125	0
24	120	0
24	110	0
24	110	0
24	135	0
24	120	0
25	122.5	0
25	110	0
25	135	0
25	130	0
25	117.5	0
25	110	0
25	117.5	0
25	115	0
25	115	0
25	135	0
25	115	0
25	125	0
25	115	0
25	125	0
25	112.5	0
26	140	0
26	120	0
26	125	0
26	127.5	0
26	120	0
26	100	0
26	115	0
26	122.5	0
26	115	0
26	125	0
26	122.5	0
26	107.5	0
26	135	0
26	112.5	0
26	117.5	0
26	117.5	0
26	120	0
27	120	0
27	95	0
27	120	0
28	105	0
28	132.5	0
28	120	0
29	117.5	0
29	105	0
29	115	0
30	115	0
32	117.5	0

## Sheet: notes on PFL
id	PFLstartdate	notes
PFL-1	2014-07-10	7/10 pecked bad, back of wing, feather, belly - PFL; 7/12 back body bare; 7/14 feathers growing back
PFL-2	2014-07-08	7/8 partially plucked - PFL, back plucked; 7/9 same as rest; 7/12 dead weight 82.5g
PFL-3	2014-07-24	7/24 found with PFL
PFL-4	2014-07-08	7/8 developed PFL: head plucked, flight feathers messed up; 7/9 no flight feathers, 7/14 feathers growing back; 7/24 looked good
PFL-5	2014-07-05	7/5 pulled feathers - PFL; 7/6 pulled feathers; 7/8 down plucked, pin feathers growing in, many primaries broken off; 7/9 no primaries; 7/14 feathers growing back
PFL-6	2014-07-05	7/5 pecked head, pulled feathers on body; 7/6 pecked head, pulled feathers on body, 7/8 completely plucked - PFL; 7/14 feathers growing back
PFL-7	2014-07-09	7/9 back and belly plucked - PFL; 7/11 wing plucked; 7/12 all feathers broken off, light down over body; 7/14 feathers growing back
PFL-8	2014-07-11	7/11 PFL - belly thin, new feathers fall out; 7/14 feathers regrowing; 7/15 feather in pin; 7/16 feather in pin
